# Supplementary material for: Clustering of Activated CD8 T Cells Around Malaria-Infected Hepatocytes Is Rapid and Is Driven by Antigen-Specific Cells
Source: Front Immunol. 2019 Sep 20;10:2153. doi: 10.3389/fimmu.2019.02153 (PMC6764016; doi:10.3389/fimmu.2019.02153)
Supplement: Supplementary file 1 [file Table_1.XLSX]

## Sheet: dataset1
PyTCR	PyTCR+PTx
0	0
0	0
0	0
0	0
0	0
0	0
0	0
0	0
0	0
0	0
0	0
0	0
0	0
0	0
0	0
0	0
0	0
0	0
0	0
0	0
0	0
0	0
0	0
0	0
0	0
0	0
0	0
0	0
0	0
0	0
0	0
0	0
0	0
0	0
0	0
0	0
0	0
0	0
0	0
0	0
0	0
0	0
0	0
0	0
1	0
1	0
1	0
1	0
1	0
1	0
1	0
1	0
1	0
1	0
1	1
1	1
1	1
1	1
1	1
1	1
2	1
2	1
2	1
2	1
2	1
2	1
2	1
3	1
3	1
3	1
3	1
4	1
4	2
5	2
5	3
6
6
6
6
7
8
21

## Sheet: dataset2
naive	immunized
0	0
1	2
1	0
0	2
0	0
0	1
0	0
0	0
0	1
0	0
1	0
1	3
0	0
0	0
0	1
1	2
0	1
0	3
0	0
0	1
1	0
0	0
0	0
0	2
0	1
0	0
0	4
0	2
0	8
0	4
0	1
0	2
1	1
0	10
0	11
1	10
0	10
1	5
0	7
0	5
1	1
0	12
0	7
0	7
2	12
1	13
0	3
1	6
	9
	1
	5
	14
	6
	2
	2
	9
	8
	7
	6
	4
	7
	2
	5
	4
	8
	19

## Sheet: dataset3
OT1 alone	PyTCR alone	OT1 mix	PyTCR mix
0	0	3	2
0	0	1	2
0	3	1	0
0	0	0	1
0	0	0	3
2	0	0	0
0	17	5	6
0	0	0	2
2	1	1	0
1	8	0	0
0	17	0	1
0	0	10	10
0	8	0	3
0	0	0	0
0	0	0	0
0	0	0	0
0	0	2	0
0	0	0	0
0	20	1	0
0	1	0	0
0	0	2	1
0	2	0	1
0	0	0	0
0	0	1	0
0	0	0	0
0	0	0	0
0	0	1	0
0	0	0	0
0	9	0	1
0	2	0	0
0	1	0	0
0	0	0	0
0	5	1	0
0	4	1	0
1	0	5	6
0	25	0	0
0	1	0	0
0	0	0	1
0	0	0	1
0	4	0	0
0	0	0	0
0	7	0	0
0	13	0	0
0	0	0	2
0	0	0	0
0	0	1	0
0	5	9	12
0	0	0	0
0	0	1	0
0	1	0	2
1	0	1	0
0	1	8	7
0	0
0	0
0	0
0	0
1	1
0	0
0	1
0	0
0	1
0	1
0	0
0	7
0	0
1	3
0	1
0	1
0	0
0	1
0	1
1	0
0	0
0	0
0	1
0	0
2	0
0	0
0	0
0	1
0	0
0	0
0	0
0	0
1	0
0	0
0	0
1	0
0	0
0	0
1	1
0	0
	1
	0
	0
	0
	1
	0
	0
	1
	3
	1
	2
	0
	0
	0
	0
	1
	0
	2
	0
	0
	1
	0
	0
	0
	0
	1
	3
	0
	0
	0
	2
	2
	0
	0
	1
	1
	5
	0

## Sheet: dataset4
PyTCR: 4h	PyTCR: 8h
5	5
0	0
3	2
5	6
2	2
0	0
7	8
8	10
2	3
0	0
1	1
2	3
0	0
0	1
0	0
0	0
3	3
2	4
4	3
0	0
1	1
0	1
0	1
1	1
0	0
0	0
0	0
1	2
1	1
0	0
4	5
1	0
